# Supplementary material for: Evaluation of new alternative methods for the identification of estrogenic, androgenic and steroidogenic effects: a comparative in vitro/in silico study
Source: Arch Toxicol. 2023 Oct 11;98(1):251–66. doi: 10.1007/s00204-023-03616-y (PMC10761396; doi:10.1007/s00204-023-03616-y)
Supplement: Supplementary file 1 — Supplementary file1 (XLSX 89 KB) [file 204_2023_3616_MOESM1_ESM.xlsx]

## Sheet: Title page
Online Resource 1 - Supplementary Tables
Evaluation of new alternative methods for the identification of estrogenic, androgenic and steroidogenic effects: a comparative in vitro/in silico study
Najjar A*, Wilm A, Meinhardt J, Mueller N, Boettcher M, Ebmeyer J, Schepky, A., Lange, D.*
* Contributed equally
Beiersdorf, Unnastrasse 48, 20245 Hamburg, Germany
Corresponding author:
Abdulkarim Najjar
Email: abdulkarim.najjar@beiersdorf.com
ORCID 0000-0003-4620-9830

## Sheet: Tab. 1 Model info
Supplementary Table 1. Information on the models evaluated in the study and associated references.
Tool	Method	Endpoint	Type	Open-Source	Developer	Link to tool	Literature
VEGA	QSAR	Binding, activation	Standalone	Yes	Istituto di Ricerche Farmacologiche Mario Negri IRCCS and the coordinator of the VEGA project	https://www.vegahub.eu/
Danish QSAR	QSAR	Binding, activation	Web app	Yes	Technical University of Denmark	DTU Food, 2020. Danish (Q)SAR Database. DTU Food, Danish National Food Institute. http://qsar.food.dtu.dk/.	Danish (Q)SAR Database (dtu.dk)
ADMETLab	QSAR	Activation	Web app	Yes	Central South University Changsha, Hunan, China	https://admetmesh.scbdd.com/	https://pubmed.ncbi.nlm.nih.gov/33893803/
Opera	QSAR	Binding, activation	Standalone	Yes	US EPA	https://github.com/kmansouri/OPERA.git	Mansouri K, Grulke CM, Judson RS, Williams AJ. OPERA models for predicting physicochemical properties and environmental fate endpoints. J Cheminform. 2018 Mar 8;10(1):10. doi: 10.1186/s13321-018-0263-1. PMID: 29520515; PMCID: PMC5843579.
ADMET Predictor	QSAR	Binding	Standalone	No	SimulationsPlus	https://www.simulations-plus.com/software/admetpredictor/
ProToxII	QSAR	Binding, activation	Web app	Yes	Charite University of Medicine, Berlin	https://tox-new.charite.de/protox_II/index.php?site=compound_input	Frontiers | Molecular similarity-based predictions of the Tox21 screening outcome (frontiersin.org)
							Computational methods for prediction of in vitro effects of new chemical structures - PubMed (nih.gov)
Case Ultra	Hybrid - QSAR and Expert knowledge components	Binding, activation	Standalone	No	Multicase Inc.	https://www.multicase.com/case-ultra	Cassano A, Manganaro A, Martin T, Young D, Piclin N, Pintore M, Bigoni D, Benfenati E. CAESAR models for developmental toxicity. Chem Cent J. 2010 Jul 29;4 Suppl 1(Suppl 1):S4. doi: 10.1186/1752-153X-4-S1-S4. PMID: 20678183; PMCID: PMC2913331.
Derek Nexus	Rule based / expert knowledge		Standalone	No	Lhasa Ltd	https://www.lhasalimited.org/products/derek-nexus.htm	Barratt MD, Basketter DA, Chamberlain M, Payne MP, Admans GD, Langowski JJ. 1994. Development of an expert system rulebase for identifying contact allergens. Toxicol In Vitro. 8:837–839.
							Barber, C., et al., 2015. Establishing best practise in the application of expert review of mutagenicity under ICH M7. Regul. Toxicol. Pharmacol. 73, 367–377.
							https://www.lhasalimited.org/publications/?custom_in_Relatedproducts=1&amp;orderby=StartDate+desc
admetSAR	QSAR	Inhibition	Web app	Yes	School of Pharmacy, East China University of Science and Technology	http://lmmd.ecust.edu.cn/admetsar2	admetSAR 2.0: web-service for prediction and optimization of chemical ADMET properties | Bioinformatics | Oxford Academic (oup.com)
Endocrine disruptome	Molecular Docking	Binding, activation	Web app	Yes	National Institute of Chemistry, Slovenia	Endocrine Disruptome (ki.si)	http://pubs.acs.org/doi/abs/10.1021/ci400649p

## Sheet: Tab. 2 ER-ToxCast
Supplementary Table 2. Results and final call for ER effects from ToxCast assays for each test chemical
Test chemical	ToxCast 1: (Active assays)	ToxCast 1: (Comments)	ToxCast conclusion from assays result	ToxCast Pathway Model (AUC) Browne, et al (2015) DOI: 10.1021/acs.est.5b02641	CERAPP Potency Level https://ehp.niehs.nih.gov/doi/10.1289/ehp.1510267	Final "true" call (ToxCast)	Literature & Labeling
Tamoxifen	19/21 positive		Endocrine Disruption Potential.Significant Estrogen Receptor activity seen	AUC = 0.45 as agonist, then there is a significant interaction.	Moderate antagonist	Positive for agonism and antagonism
	OT_ER_ERaERa_0480						https://pubmed.ncbi.nlm.nih.gov/30368600/#:~:text=Tamoxifen%20(TAM)%2C%20a%20selective,reproduction%20in%20non%2Dtarget%20organisms.
	OT_ER_ERaERa_1440						https://journals.plos.org/plosone/article?id=10.1371/journal.pone.0044715
	OT_ER_ERaERb_0480						https://www.frontiersin.org/articles/10.3389/fendo.2019.00245/full
	OT_ER_ERaERb_1440						https://bmcendocrdisord.biomedcentral.com/articles/10.1186/s12902-023-01310-9
	OT_ER_ERbERb_0480
	OT_ER_ERbERb_1440
	OT_ERa_GFPERaERE_0120
	OT_ERa_GFPERaERE_0480
	TOX21_ERa_BLA_Agonist_ratio
	TOX21_ERa_BLA_Antagonist_ratio
	TOX21_ERa_BLA_Antagonist_viability
	TOX21_ERa_LUC_VM7_Agonist
	TOX21_ERa_LUC_VM7_Antagonist_0.5nM_E2
	TOX21_ERa_LUC_VM7_Antagonist_0.5nM_E2_viability
	NVS_NR_bER
	NVS_NR_hER
	NVS_NR_mERa
	ACEA_ER_80hr
	ACEA_ER_AUC_viability
4-tert-Octylphenol	20/21 positive		Endocrine Disruption Potential.Significant Estrogen Receptor activity seen	AUC = 0.393 as agonist, then there is a significant interaction.	Weak agonist & strong antagonist	Positive for agonism	UN List of Identified Endocrine Disrupting Chemicals
	OT_ER_ERaERa_0480						List I: Substances identified as endocrine disruptors at EU level
	OT_ER_ERaERa_1440						Abraham EJ, Frawley LS. 1997. Octylphenol (OP), an environmental estrogen, stimulates prolactin (PRL) gene expression. Life Sci 60(17):1457-1465. DOI: 10.1016/S0024-3205(97)00097-0.
	OT_ER_ERaERb_0480						Boockfor FR, Blake CA. 1997. Chronic administration of 4-tert-octylphenol to adult male rats causes shrinkage of the testes and male accessory sex organs, disrupts spermatogenesis, and increases the incidence of sperm deformities. Biol Reprod 57(2):267-277. DOI: 10.1095/biolreprod57.2.267.
	OT_ER_ERaERb_1440						Jobling S, Sheahan D, Osborne JA, Matthiessen P, Sumpter JP. 1996. Inhibition of testicular growth in rainbow trout (Oncorhynchus mykiss) exposed to estrogenic alkylphenolic chemicals. Environ Toxicol Chem 15(2):194-202. DOI: 10.1002/etc.5620150218.
	OT_ER_ERbERb_0480						Nishihara T, Nishikawa J, Kanayama T, Dakeyama F, Saito K, Imagawa M, Takatori S, Kitagawa Y, Hori S, Utsumi H. 2000. Estrogenic activities of 517 chemicals by yeast two-hybrid assay. Journal of Health Science 46(4):282-298. DOI: 10.1248/jhs.46.282.
	OT_ER_ERbERb_1440						Tollefsen KE, Eikvar S, Finne EF, Fogelberg O, Gregersen IK. 2008. Estrogenicity of alkylphenols and alkylated non-phenolics in a rainbow trout (Oncorhynchus mykiss) primary hepatocyte culture. Ecotoxicol Environ Saf 72(2):370-83. DOI: 10.1016/j.ecoenv.2007.10.006.
	OT_ERa_GFPERaERE_0120						Tran DQ, Klotz DM, Ladlie BL, Ide CF, McLachlan JA, Arnold SF. 1996. Inhibition of progesterone receptor activity in yeast by synthetic chemicals. Biochem Biophys Res Commun 229(2):518-523. DOI: 10.1006/bbrc.1996.1836.
	OT_ERa_GFPERaERE_0480
	TOX21_ERa_BLA_Agonist_ratio
	TOX21_ERa_LUC_VM7_Agonist
	NVS_NR_bER
	NVS_NR_hER
	NVS_NR_hER
	NVS_NR_mERa
	ACEA_ER_80hr
	ACEA_ER_80hr
	ACEA_ER_AUC_viability
	ATG_ERa_TRANS
	ATG_ERa_TRANS
	ATG_ERa_TRANS
	ATG_ERa_TRANS
Mestanolone	2/6 positive		Endocrine Disruption Potential.Significant Estrogen Receptor activity seen		Weak agonist & strong antagonist	Positive for agonism and antagonism
	TOX21_ERa_BLA_Agonist_ratio	High active
	TOX21_ERa_LUC_VM7_Agonist	High active
Daidzein	15/21 positive		Endocrine Disruption Potential.Significant Estrogen Receptor activity seen	AUC = 0.44 as agonist, then there is a significant interaction.	Weak agonist & strong antagonist	Positive for agonism and antagonism
	OT_ER_ERaERa_0480
	OT_ER_ERaERa_1440						Kuiper GGJM, Lemmen JG, Carlsson B, Corton JC, Safe SH, van der Saag PT, van der Burg P, Gustafsson JA. 1998. Interaction of estrogenic chemicals and phytoestrogens with estrogen receptor beta. Endocrinology 139(10):4252-4263. DOI: 10.1210/endo.139.10.6216.
	OT_ER_ERaERb_0480						Nishihara T, Nishikawa J, Kanayama T, Dakeyama F, Saito K, Imagawa M, Takatori S, Kitagawa Y, Hori S, Utsumi H. 2000. Estrogenic activities of 517 chemicals by yeast two-hybrid assay. Journal of Health Science 46(4):282-298. DOI: 10.1248/jhs.46.282.
	OT_ER_ERaERb_1440						Ohlsson A, Ulleras E, Cedergreen N, Oskarsson A. 2010. Mixture effects of dietary flavonoids on steroid hormone synthesis in the human adrenocortical H295R cell line. Food Chem Toxicol 48(11):3194-3200. DOI: 10.1016/j.fct.2010.08.021.
	OT_ER_ERbERb_0480						Scippo ML, Argiris C, Van De Weerdt C, Muller M, Willemsen P, Martial J, Maghuin-Rogister G. 2004. Recombinant human estrogen, androgen and progesterone receptors for detection of potential endocrine disruptors. Analytical & Bioanalytical Chemistry 378(3):664-669. DOI: 10.1007/s00216-003-2251-0.
	OT_ER_ERbERb_1440
	OT_ERa_GFPERaERE_0120
	OT_ERa_GFPERaERE_0480
	TOX21_ERa_BLA_Agonist_ratio
	TOX21_ERa_LUC_VM7_Agonist
	NVS_NR_bER
	NVS_NR_hER
	NVS_NR_mERa
	ACEA_ER_80hr
	ATG_ERE_CIS
	ATG_ERa_TRANS
Benzyl butyl phthalate	14/21 positive		Endocrine Disruption Potential.Significant Estrogen Receptor activity seen	AUC = 0.18 as agonist, then there is a significant interaction.	Very weak antagonist	Positive for agonism	UN List of Identified Endocrine Disrupting Chemicals
	OT_ER_ERaERa_0480						List II: Substances under evaluation for endocrine disruption under an EU legislation
	OT_ER_ERaERa_1440						ECHA Endocrine disruptor assessment list: ED
	OT_ER_ERaERb_0480						Coldham NG, Dave M, Sivapathasundaram S, Mcdonnell DP, Connor C, Sauer MJ. 1997. Evaluation of a recombinant yeast cell estrogen screening assay. Environ Health Perspect 105(7):734-742. DOI: 10.2307/3433729.
	OT_ER_ERaERb_1440						Jobling S, Reynolds T, White R, Parker MG, Sumpter JP. 1995. A variety of environmentally persistent chemicals, including some phthalate plasticizers, are weakly estrogenic. Environ Health Perspect 103(6):582-587. DOI: 10.2307/3432434 .
	OT_ER_ERbERb_0480						Kanayama T, Kobayashi N, Mamiya S, Nakanishi T, Nishikawa J. 2005. Organotin compounds promote adipocyte differentiation as agonists of the peroxisome proliferator-activated receptor [gamma]/retinoid X receptor pathway. Mol Pharmacol 67(3):766-774. DOI: 10.1124/mol.104.008409 .
	OT_ER_ERbERb_1440						Lampen A, Zimnik S, Nau H. 2003. Teratogenic phthalate esters and metabolites activate the nuclear receptors PPARs and induce differentiation of F9 cells. Toxicol Appl Pharmacol 188(1):14-23. DOI: 10.1016/S0041-008X(03)00014-0.
	OT_ERa_GFPERaERE_0120						Lu KY, Tseng FW, Wu CJ, Liu PS. 2004. Suppression by phthalates of the calcium signaling of human nicotinic acetylcholine receptors in human neuroblastoma SH-SY5Y cells. Toxicology 200(2-3):113-121. DOI: 10.1016/j.tox.2004.03.018.
	OT_ERa_GFPERaERE_0480
	TOX21_ERa_BLA_Agonist_ratio
	TOX21_ERa_LUC_VM7_Agonist
	NVS_NR_hER
	ACEA_ER_80hr
	ATG_ERE_CIS
	ATG_ERa_TRANS
mono benzyl phthalate	0/18 positive			AUC = 0, then there is NO significant interaction.	Negative	Negative
DEABA	1/8 positive		Endocrine Disruption Potential.Significant Estrogen Receptor activity seen		Negative	Negative
5809-23-4	TOX21_ERa_LUC_VM7_Agonist	Boarderline: less than 50% efficacy (28.5%)
DBABA	2/6 positive		Endocrine Disruption Potential.Significant Estrogen Receptor activity seen		Negative	Inconclusive
54574-82-2	TOX21_ERa_BLA_Antagonist_ratio
	TOX21_ERa_BLA_Antagonist_viability
Isoeugenol	9/19 positive	Boarderline: less than 50% efficacy	Endocrine Disruption Potential.Significant Estrogen Receptor activity seen	AUC = 0.0124 as agonist, then there is no significant interaction.	Weak agonist/ antagonist	Inconclusive
	OT_ER_ERaERa_0480
	OT_ER_ERaERa_1440
	OT_ER_ERaERb_0480
	OT_ER_ERaERb_1440
	OT_ER_ERbERb_0480
	OT_ER_ERbERb_1440
	OT_ERa_GFPERaERE_0480
	NVS_NR_hER
	ATG_ERa_TRANS
Terephthalic acid	1/18 Positive			AUC = 0, then there is NO significant interaction.	Negative	Negative	ECHA Endocrine disruptor assessment list: NOT ED
	OT_ER_ERaERb_1440	Boarderline: less than 50% efficacy (31.34%)					Endocrine disruptor assessment list - ECHA (europa.eu)

## Sheet: Tab. 3 ER predicitivity
Supplementary Table 3. Result from individual in silico ER models for each chemical and the concordance with the overall call from ToxCast data (from Supplementary Table 2).
In silico model		Result and concordance with ToxCast data$																				% Correct cf ToxCast#	% Efficiency
		Tamoxifen		4-tert-Octylphenol		Mestanolone		Daidzein		BBP		MBP		DEABA		DBABA		Isoeugenol		Terephthalic acid
		Result	CV	Result	CV	Result	CV	Result	CV	Result	CV	Result	CV	Result	CV	Result	CV	Result	CV	Result	CV
Derek	?	negative	0	positive	1	negative	0	positive	1	negative	0	negative	1	negative	1	negative	NA	negative	NA	negative	1	62.5	100
Vega	binding	positive*	1	positive*	1	positive	1	positive*	1	positive*	1	OAD	0	positive	0	positive	NA	negative	NA	negative	1	75	100
Vega	activation	positive*	1	positive*	1	OAD	NA	positive*	1	negative	0	negative*	1	negative	1	negative	NA	OAD	NA	negative*	1	85.7143	87.5
Case Ultra	Binding	positive	1	positive	1	positive	1	positive	1	inconclusive	NA	inconclusive	NA	positive	0	positive	NA	positive	NA	negative	1	83.3333	75
Case Ultra	Agonist	positive*	1	positive*	1	positive*	1	positive*	1	positive*	1	negative*	1	positive*	0	inconclusive	NA	inconclusive	NA	negative	1	87.5	100
Case Ultra	Antagonist	positive*	1	positive*	0	positive	1	positive	1	positive*	0	negative*	1	negative*	1	inconclusive	NA	negative	NA	negative	1	75	100
Danish	Binding	positive*	1	positive	1	positive	1	positive*	1	positive*	1	negative	1	negative	1	negative	NA	negative	NA	negative	1	100	100
Danish	Activation	negative	0	positive	1	positive	1	positive*	1	positive*	1	negative*	1	negative	1	negative	NA	OAD	NA	negative	1	87.5	100
Admet Lab	ER	inconclusive	NA	positive	1	negative	0	positive	1	inconclusive	NA	inconclusive	NA	positive	0	positive	NA	negative	NA	negative	1	60	62.5
Admet Lab	LBD	negative	0	positive	1	positive	1	positive	1	positive	1	negative	1	negative	1	negative	NA	negative	NA	negative	1	87.5	100
Opera	Binding	positive	1	positive	1	positive	1	positive	1	positive	1	negative	1	negative	1	negative	NA	OAD	NA	negative	1	100	100
Opera	Agonist	negative	0	positive	1	positive	1	positive	1	negative	0	negative	1	negative	1	negative	NA	negative	NA	negative	1	75	100
Opera	Antagonist	negative	0	positive	0	positive	1	positive	1	positive	0	negative	1	negative	1	negative	NA	negative	NA	negative	1	62.5	100
ADMET predictor	binding	positive	1	positive	1	negative	0	positive	1	negative	0	positive	0	negative	1	OAD	NA	negative	NA	positive	0	50	100
Endocrine disruptome	agonist alpha + beta	negative	0	negative	0	inconclusive	NA	positive	1	negative	0	negative	1	negative	1	negative	NA	negative	NA	negative	1	57.1429	87.5
Endocrine disruptome	antagonist alpha + beta	negative	0	negative	1	negative	0	inconclusive	NA	negative	1	negative	1	negative	1	negative	NA	negative	NA	negative	1	71.4286	87.5
ProToxII	ER	positive	1	positive	1	positive	1	positive	1	positive	1	negative	1	positive	0	negative	NA	negative	NA	negative	1	87.5	100
ProToxII	LBD	positive	1	positive	1	positive	1	positive	1	positive	1	negative	1	negative	1	negative	NA	negative	NA	negative	1	100	100
Final call - in silico		Positive for ER effects		Positive for ER effects		Positive for ER effects		Positive for ER effects		Positive for ER effects		Negative for ER effects		Negative for ER effects		Negative for ER effects		Negative for ER effects		Negative for ER effects
ToxCast result		ER agonist and antagonist		ER agonist only		ER agonist and antagonist		ER agonist and antagonist		ER agonist only		Negative		Negative		Inconclusive		Inconclusive		Negative
Rate inconclusive as positive (since this would trigger a follow up investigation)
Rate outside applicability domain as "zero"
OAD = Outside applicability domain of the model
* Indicates that the chemical was in the training set of the in silico model (no expeirmental data were used - only predicted values were used in the in silico model)
# Inconclusive and OAD calls are not included in the evaluation. Therfore, DBABA and isoeugonol are not included in the calculation of performance since the ToxCast outcome was inconclusive for these chemicals
$ Concodrance with ToxCast data was given a "Concordnace Value" (CV) of 1, inconcordant and inconclusive results were given a value of zero
Efficiency is the percentage of distinct predictions. i.e. the percentage of predictions that are either "positive" or "negative" and not "inconclusive" or "OAD"

## Sheet: Tab. 4 AR-ToxCast
Supplementary Table 4. Results and final call for AR effects from ToxCast assays for each test chemical
Test chemical	ToxCast 1: (Active assays)	ToxCast 1: (assays Comments)	ToxCast conclusion from assays result	ToxCast Pathway Model (AUC) Kleinstreuer et al (2017) 10.1021/acs.chemrestox.6b00347	Final "true" call (ToxCast)	Literature & Labeling
Tamoxifen	9/17 Positive		Endocrine Disruption Potential.Significant Estrogen Receptor activity seen	AUC = 0.042, then there is no significant interaction.	Inconclusive	https://www.ncbi.nlm.nih.gov/pmc/articles/PMC4749407/
	There is binding, but only one concentration above the baseline, (noisy data)	There is binding, but only one concentration above the baseline, (noisy data)				https://pubmed.ncbi.nlm.nih.gov/19533338/
	OT_AR_ARSRC1_0480					https://www.nature.com/articles/bjc2015464
	OT_AR_ARSRC1_0960					https://breast-cancer-research.biomedcentral.com/articles/10.1186/bcr3599
	TOX21_AR_BLA_Agonist_ratio					https://www.sciencedirect.com/science/article/pii/002247318490027X
	TOX21_AR_BLA_Antagonist_ratio
	TOX21_AR_BLA_Antagonist_viability
	UPITT_HCI_U2OS_AR_TIF2_Nucleoli_Antagonist
	NVS_NR_hAR
	TOX21_AR_LUC_MDAKB2_Antagonist_0.5nM_R1881
	TOX21_AR_LUC_MDAKB2_Antagonist_0.5nM_R1881_viability
4-tert-Octylphenol	10/16 positive		Endocrine Disruption Potential.Significant Estrogen Receptor activity seen	AUC = 0.23 as agonist, then there is a significant interaction.	Positive for antagonism	UN List of Identified Endocrine Disrupting Chemicals
	OT_AR_ARSRC1_0480					List I: Substances identified as endocrine disruptors at EU level
	OT_AR_ARSRC1_0480					PubMed ID	Year	Title	Authors	Journal	Rev	DOI
	OT_AR_ARSRC1_0480					35409777	2022	Ecotoxicological Estimation of 4-Cumylphenol, 4-t-Octylphenol, Nonylphenol, and Volatile Leachate Phenol Degradation by the Microscopic Fungus Umbelopsis isabellina Using a Battery of Biotests.	Janicki; Długoński; Felczak; Długoński; Krupiński	International journal of environmental research and public health	FALSE	10.3390/ijerph19074093
	OT_AR_ARSRC1_0960					31861570	2019	Neonatal Exposure to Agonists and Antagonists of Sex Steroid Receptors Affects AMH and FSH Plasma Level and Their Receptors Expression in the Adult Pig Ovary.	Knapczyk-Stwora; Grzesiak; Witek; Duda; Koziorowski; Slomczynska	Animals : an open access journal from MDPI	FALSE	10.3390/ani10010012
	TOX21_AR_BLA_Antagonist_viability					31132720	2019	Neonatal exposure to agonists and antagonists of sex steroid receptors induces changes in the expression of oocyte-derived growth factors and their receptors in ovarian follicles in gilts.	Knapczyk-Stwora; Grzesiak; Witek; Duda; Koziorowski; Slomczynska	Theriogenology	FALSE	10.1016/j.theriogenology.2019.05.018
	TOX21_AR_LUC_MDAKB2_Antagonist_10nM_R1881_viability					29452853	2018	The impact of sex steroid agonists and antagonists on folliculogenesis in the neonatal porcine ovary via cell proliferation and apoptosis.	Knapczyk-Stwora; Grzesiak; Ciereszko; Czaja; Koziorowski; Slomczynska	Theriogenology	FALSE	10.1016/j.theriogenology.2018.02.008
	UPITT_HCI_U2OS_AR_TIF2_Nucleoli_Agonist					27750096	2016	Computational insights into the molecular interactions of environmental xenoestrogens 4-tert-octylphenol, 4-nonylphenol, bisphenol A (BPA), and BPA metabolite, 4-methyl-2, 4-bis (4-hydroxyphenyl) pent-1-ene (MBP) with human sex hormone-binding globulin.	Sheikh; Tayubi; Ahmad; Ganaie; Bajouh; AlBasri; Abdulkarim; Beg	Ecotoxicology and environmental safety	FALSE	10.1016/j.ecoenv.2016.10.005
	NVS_NR_rAR					27591376	2016	Gonado-histopathological changes, intersex and endocrine disruptor responses in relation to contaminant burden in Tilapia species from Ogun River, Nigeria.	Ibor; Adeogun; Fagbohun; Arukwe	Chemosphere	FALSE	10.1016/j.chemosphere.2016.08.087
	NVS_NR_rAR					26379041	2015	Androgen and Progesterone Receptors Are Targets for Bisphenol A (BPA), 4-Methyl-2,4-bis-(P-Hydroxyphenyl)Pent-1-Ene--A Potent Metabolite of BPA, and 4-Tert-Octylphenol: A Computational Insight.	Rehan; Ahmad; Sheikh; Abuzenadah; Damanhouri; Bajouh; AlBasri; Assiri; Beg	PloS one	FALSE	10.1371/journal.pone.0138438
						23682706	2013	Real-time growth kinetics measuring hormone mimicry for ToxCast chemicals in T-47D human ductal carcinoma cells.	Rotroff; Dix; Houck; Kavlock; Knudsen; Martin; Reif; Richard; Sipes; Abassi; Jin; Stampfl; Judson	Chemical research in toxicology	FALSE	10.1021/tx400117y
						23557686	2013	Does 4-tert-octylphenol affect estrogen signaling pathways in bank vole Leydig cells and tumor mouse Leydig cells in vitro?	Kotula-Balak; Chojnacka; Hejmej; Galas; Satola; Bilinska	Reproductive toxicology (Elmsford, N.Y.)	FALSE	10.1016/j.reprotox.2013.03.007
						19765641	2009	In vitro profiling of endocrine disrupting effects of phenols.	Li; Ma; Wang	Toxicology in vitro : an international journal published in association with BIBRA	FALSE	10.1016/j.tiv.2009.09.008
						18065196	2007	The methoxychlor metabolite, HPTE, directly inhibits the catalytic activity of cholesterol side-chain cleavage (P450scc) in cultured rat ovarian cells.	Akgul; Derk; Meighan; Rao; Murono	Reproductive toxicology (Elmsford, N.Y.)	FALSE	10.1016/j.reprotox.2007.10.007
						17696135	2007	Octylphenol reduces the expressions of steroidogenic enzymes and testosterone production in mouse testis.	Kim; Kim; Lee; Yoon	Environmental toxicology	FALSE	10.1002/tox.20280
						16537657	2006	Effects of neonatal exposure to 4-tert-octylphenol, diethylstilbestrol, and flutamide on steroidogenesis in infantile rat testis.	Mikkilä; Toppari; Paranko	Toxicological sciences : an official journal of the Society of Toxicology	FALSE	10.1093/toxsci/kfj156
						12161000	2002	Phenylphenols, biphenols, bisphenol-A and 4-tert-octylphenol exhibit alpha and beta estrogen activities and antiandrogen activity in reporter cell lines.	Paris; Balaguer; Térouanne; Servant; Lacoste; Cravedi; Nicolas; Sultan	Molecular and cellular endocrinology	FALSE	10.1016/s0303-7207(02)00094-1
						12137809	2002	Exposure to octylphenol increases basal testosterone formation by cultured adult rat Leydig cells.	Murono; Derk	The Journal of steroid biochemistry and molecular biology	FALSE	10.1016/s0960-0760(02)00054-7
						11867264	2002	Effects of the environmental estrogens bisphenol A, o,p'-DDT, p-tert-octylphenol and coumestrol on apoptosis induction, cell proliferation and the expression of estrogen sensitive molecular parameters in the human breast cancer cell line MCF-7.	Diel; Olff; Schmidt; Michna	The Journal of steroid biochemistry and molecular biology	FALSE	10.1016/s0960-0760(01)00173-x
						11780963	2002	Differential effects of octylphenol, 17beta-estradiol, endosulfan, or bisphenol A on the steroidogenic competence of cultured adult rat Leydig cells.	Murono; Derk; de León	Reproductive toxicology (Elmsford, N.Y.)	FALSE	10.1016/s0890-6238(01)00158-7
						10373400	1999	Inhibition of hCG-stimulated steroidogenesis in cultured mouse Leydig tumor cells by bisphenol A and octylphenols.	Nikula; Talonpoika; Kaleva; Toppari	Toxicology and applied pharmacology	FALSE	10.1006/taap.1999.8674
Mestanolone	2/6 positive		Endocrine Disruption Potential.Significant Estrogen Receptor activity seen		Positive for agonism	12685728	2003	Histopathology as a tool for the evaluation of endocrine disruption in zebrafish (Danio rerio).	van der Ven; Wester; Vos	Environmental toxicology and chemistry	FALSE	-
	TOX21_AR_BLA_Agonist_ratio	High active				3758193	1986	Assignment of anabolic-androgenic and antiandrogenic properties to some chlorine-substituted steroids on the basis of their binding characteristics to the androgen receptor of the rat seminal vesicle.	Zakár; Kaufmann; Tóth	Experimental and clinical endocrinology	FALSE	10.1055/s-0029-1210534
	TOX21_AR_LUC_MDAKB2_Agonist	High active
Daidzein	2/15 positive		Endocrine Disruption Potential.Significant Estrogen Receptor activity seen	AUC = 0, then there is no significant interaction.	Inconclusive	34776310	2021	Endocrine disruptors on and in fruits and vegetables: Estimation of the potential exposure of the French population.	Lee; Bensaada; Lamothe; Lacoste; Bennetau-Pelissero	Food chemistry	FALSE	10.1016/j.foodchem.2021.131513
	TOX21_AR_BLA_Antagonist_ratio					27163522	2016	Comparison of the effects of mesquite pod and Leucaena extracts with phytoestrogens on the reproductive physiology and sexual behavior in the male rat.	Retana-Márquez; Juárez-Rojas; Hernández; Romero; López; Miranda; Guerrero-Aguilera; Solano; Hernández; Chemineau; Keller; Delgadillo	Physiology & behavior	FALSE	10.1016/j.physbeh.2016.05.004
	TOX21_AR_LUC_MDAKB2_Agonist	Boarderline: less than 50% efficacy (20.8%)				24211351	2013	Lack of anti-androgenic effects of equol on reproductive neuroendocrine function in the adult male rat.	Loutchanwoot; Srivilai; Jarry	Hormones and behavior	FALSE	10.1016/j.yhbeh.2013.10.013
						23770295	2013	Endocrine disrupting effects in rats perinatally exposed to a dietary relevant mixture of phytoestrogens.	Boberg; Mandrup; Jacobsen; Isling; Hadrup; Berthelsen; Elleby; Kiersgaard; Vinggaard; Hass; Nellemann	Reproductive toxicology (Elmsford, N.Y.)	FALSE	10.1016/j.reprotox.2013.05.014
						23135684	2012	Androgen deprivation by flutamide modulates uPAR, MMP-9 expressions, lipid profile, and oxidative stress: amelioration by daidzein.	Lateef; Khan; Tahir; Khan; Rehman; Ali; Hamiza; Sultana	Molecular and cellular biochemistry	FALSE	10.1007/s11010-012-1504-7
						22993077	2012	Enhancing the effectiveness of androgen deprivation in prostate cancer by inducing Filamin A nuclear localization.	Mooso; Vinall; Tepper; Savoy; Cheung; Singh; Siddiqui; Wang; Bedolla; Martinez; Mudryj; Kung; Devere White; Ghosh	Endocrine-related cancer	FALSE	10.1530/ERC-12-0171
						21092366	2010	Is equol production beneficial to health?	Magee	The Proceedings of the Nutrition Society	FALSE	10.1017/S0029665110003940
						19182375	2009	Comparative study on the nuclear hormone receptor activity of various phytochemicals and their metabolites by reporter gene assays using Chinese hamster ovary cells.	Takeuchi; Takahashi; Sawada; Iida; Matsuda; Kojima	Biological & pharmaceutical bulletin	FALSE	10.1248/bpb.32.195
						17252539	2007	GCP-mediated growth inhibition and apoptosis of prostate cancer cells via androgen receptor-dependent and -independent mechanisms.	Tepper; Vinall; Wee; Xue; Shi; Burich; Mack; de Vere White	The Prostate	FALSE	10.1002/pros.20548
						17220941	2007	Phytoestrogen action in Leydig cells of Biłgoraj ganders (Anser anser).	Opałka; Kamińska; Puchajda-Skowrońska; Dusza	Reproductive biology	FALSE	-
						16621514	2006	Responsiveness to estradiol-17beta and to phytoestrogens in primary human osteoblasts is modulated differentially by high glucose concentration.	Somjen; Katzburg; Kohen; Gayer; Sharon; Hendel; Kaye	The Journal of steroid biochemistry and molecular biology	FALSE	10.1016/j.jsbmb.2005.12.008
						14681200	2003	Equol is a novel anti-androgen that inhibits prostate growth and hormone feedback.	Lund; Munson; Haldy; Setchell; Lephart; Handa	Biology of reproduction	FALSE	10.1095/biolreprod.103.023713
						11944965	2002	Effects of dietary phytoestrogens in vivo and in vitro in rainbow trout and Siberian sturgeon: interests and limits of the in vitro studies of interspecies differences.	Latonnelle; Le Menn; Kaushik; Bennetau-Pelissero	General and comparative endocrinology	FALSE	10.1006/gcen.2001.7773
Benzyl butyl phthalate	2/14 positive		Endocrine Disruption Potential.Significant Estrogen Receptor activity seen	AUC = 0, then there is no significant interaction.	Inconclusive	32704083	2020	An approach to classifying occupational exposures to endocrine disrupting chemicals by sex hormone function using an expert judgment process.	Prichystalova; Caron-Beaudoin; Richardson; Dirkx; Amadou; Zavodna; Cihak; Cogliano; Hynes; Pelland-St-Pierre; Verner; van Tongeren; Ho	Journal of exposure science & environmental epidemiology	TRUE	10.1038/s41370-020-0253-z
	UPITT_HCI_U2OS_AR_TIF2_Nucleoli_Antagonist	Boarderline: less than 50% efficacy (48.9%)				26895396	2016	Environmental Endocrine Disruptor Affects Voluntary Physical Activity in Mice.	Schmitt; Vellers; Porter; Lightfoot	Medicine and science in sports and exercise	FALSE	10.1249/MSS.0000000000000908
	TOX21_AR_LUC_MDAKB2_Antagonist_0.5nM_R1881	Boarderline: less than 50% efficacy (38.4%)				26644063	2015	Multiple exposures to indoor contaminants: Derivation of benchmark doses and relative potency factors based on male reprotoxic effects.	Fournier; Tebby; Zeman; Glorennec; Zmirou-Navier; Bonvallot	Regulatory toxicology and pharmacology : RTP	FALSE	10.1016/j.yrtph.2015.11.017
						24287822	2013	Diverse influences of androgen-disrupting chemicals on immune responses mounted by macrophages.	Kim; Yeon; Kim; Choi; Kang; Park; Park; Pack; Lee; Byun; Choi; Lee; Ha; Jung	Inflammation	FALSE	10.1007/s10753-013-9781-1
						19147833	2009	Cumulative effects of in utero administration of mixtures of "antiandrogens" on male rat reproductive development.	Rider; Wilson; Howdeshell; Hotchkiss; Furr; Lambright; Gray	Toxicologic pathology	TRUE	10.1177/0192623308329478
						18205796	2008	A mixture of seven antiandrogens induces reproductive malformations in rats.	Rider; Furr; Wilson; Gray	International journal of andrology	FALSE	10.1111/j.1365-2605.2007.00859.x
						15286035	2004	A mixture of the "antiandrogens" linuron and butyl benzyl phthalate alters sexual differentiation of the male rat in a cumulative fashion.	Hotchkiss; Parks-Saldutti; Ostby; Lambright; Furr; Vandenbergh; Gray	Biology of reproduction	FALSE	10.1095/biolreprod.104.031674
						14687758	2003	Phthalate ester-induced gubernacular lesions are associated with reduced insl3 gene expression in the fetal rat testis.	Wilson; Lambright; Furr; Ostby; Wood; Held; Gray	Toxicology letters	FALSE	10.1016/j.toxlet.2003.09.012
mono benzyl phthalate	0/14 positive			AUC = 0, then there is no significant interaction.	Negative
DEABA	1/9 positive		Endocrine Disruption Potential.Significant Estrogen Receptor activity seen		Negative
	TOX21_AR_BLA_Antagonist_ratio	Boarderline: less than 50% efficacy (38.5%)
DBABA	2/8 positive	positive	Endocrine Disruption Potential.Significant Estrogen Receptor activity seen		Negative
	TOX21_AR_BLA_Antagonist_ratio	Only highest concentration above the baseline
	TOX21_AR_BLA_Antagonist_viability	Boarderline: less than 50% efficacy (26.5%)
Isoeugenol	1/14 positive		Endocrine Disruption Potential.Significant Estrogen Receptor activity seen	AUC = = 0, then there is no significant interaction.	Negative
	UPITT_HCI_U2OS_AR_TIF2_Nucleoli_Antagonist	Boarderline: less than 50% efficacy (48.8%)				Fang H, Tong WD, Branham WS, Moland CL, Dial SL, Hong HX, Xie Q, Perkins R, Owens W, Sheehan DM. 2003. Study of 202 natural, synthetic, and environmental chemicals for binding to the androgen receptor. Chem Res Toxicol 16(10):1338-1358. DOI: 10.1021/tx030011g.
		Only highest concentration above the baseline				George JD, Price CJ, Marr MC, Myers CB, Jahnke GD. Evaluation of the developmental toxicity of isoeugenol in Sprague-Dawley (CD) rats. Toxicol Sci. 2001 Mar;60(1):112-20. doi: 10.1093/toxsci/60.1.112. PMID: 11222878.
Terephthalic acid	0/14 positive			AUC = 0, then there is no significant interaction.	Negative	ECHA Endocrine disruptor assessment list: NOT ED
						Endocrine disruptor assessment list - ECHA (europa.eu)

## Sheet: Tab. 5 AR predictivity
Supplementary Table 5. Result from individual AR in silico models for each chemical and the concordance with the overall call from ToxCast data (from Supplementary Table 4).
In silico model				Concordant with ToxCast?																		% Correct cf ToxCast#	% Efficiency
		Tamoxifen		4-tert-Octylphenol		Mestanolone		Daidzein		BBP		MBP		DEABA		DBABA		Isoeugenol		Terephthalic acid
		Result	CV	Result	CV	Result	CV	Result	CV	Result	CV	Result	CV	Result	CV	Result	CV	Result	CV	Result	CV
Derek	?	negative	NA	negative	0	negative	0	negative	NA	negative	NA	negative	1	negative	1	negative	1	negative	1	negative	1	71.4286	100
Vega	activation	positive*	NA	positive	0	positive	1	negative	NA	negative*	NA	negative*	1	negative	1	negative	1	negative	1	negative	1	85.7143	100
Case Ultra	Agonist	negative	NA	negative	1	positive*	1	positive*	NA	negative*	NA	inconclusive	NA	inconclusive*	NA	Positive	0	inconclusive	NA	inconclusive	NA	66.6667	42.8571
Case Ultra	Antagonist	positive	NA	positive	1	positive	0	positive*	NA	inconclusive*	NA	negative	1	Positive*	0	Positive	0	negative	1	negative	1	57.1429	100
Danish	Binding	positive	NA	OAD	NA	positive	1	positive*	NA	negative*	NA	negative*	1	OAD	NA	OAD	NA	negative*	1	negative	1	100	57.1429
Danish	agonist	negative	NA	negative*	1	positive	1	negative*	NA	negative*	NA	negative*	1	OAD	NA	negative	1	negative*	1	negative	1	100	85.7143
Danish	Antagonist	inconclusive*	NA	positive*	1	inconclusive*	NA	negative*	NA	negative*	NA	negative*	1	OAD	NA	OAD	NA	negative*	1	negative	1	100	57.1429
Admet Lab	AR	negative	NA	negative	0	negative	0	positive	NA	negative	NA	negative	1	negative	1	inconclusive	NA	negative	1	negative	1	66.6667	85.7143
Admet Lab	LBD	negative	NA	negative	0	inconclusive	NA	inconclusive	NA	negative	NA	negative	1	negative	1	negative	1	negative	1	negative	1	83.3333	85.7143
Opera	Binding	positive	NA	positive	1	positive	1	positive	NA	negative	NA	negative	1	inconclusive	NA	inconclusive	NA	Positive	0	negative	1	80	71.4286
Opera	Agonist	negative	NA	negative	1	positive	1	negative	NA	negative	NA	negative	1	negative	1	negative	1	no prediction	NA	negative	1	100	85.7143
Opera	Antagonist	positive	NA	positive	1	negative	1	positive	NA	negative	NA	negative	1	Positive	0	Positive	0	no prediction	NA	negative	1	66.6667	85.7143
ADMET predictor	binding	positive	NA	positive	1	positive	1	negative	NA	positive	NA	negative	1	negative	1	negative	1	Positive	0	negative	1	85.7143	100
Endocrine disruptome	agonist	negative	NA	inconclusive	NA	positive	1	positive	NA	negative	NA	inconclusive	NA	negative	1	negative	1	negative	1	negative	1	100	71.4286
Endocrine disruptome	antagonist	inconclusive	NA	inconclusive	NA	positive	0	positive	NA	inconclusive	NA	inconclusive	NA	inconclusive	NA	inconclusive	NA	inconclusive	NA	inconclusive	NA	0	14.2857
ProToxII	AR	negative	NA	negative	0	positive	1	negative	NA	negative	NA	negative	1	negative	1	negative	1	negative	1	negative	1	85.7143	100
ProToxII	LBD	negative	NA	negative	0	positive	1	negative	NA	negative	NA	negative	1	negative	1	negative	1	negative	1	negative	1	85.7143	100
Final call - in silico		Positive for AR effects		Positive for AR effects		Positive for AR effects		Positive for AR effects		Negative for AR effects		Negative for AR effects		Negative for AR effects		Negative for AR effects		Negative for AR effects		Negative for AR effects
ToxCast result		Inconclusive		AR antagonist only		AR agonist only		Inconclusive		Inconclusive		Negative		Negative		Negative		Negative		Negative
Rate inconclusive as positive (since this would trigger a follow up investigation)
Rate outside applicability domain as "zero"
OAD = Outside applicability domain of the model
* Indicates that the chemical was in the training set of the in silico model (no expeirmental data were used - only predicted values were used in the in silico model)
# Tamoxifen, daidzein and BBP are not included in the calculation of performance since the ToxCast outcome was inconclusive for these chemicals
$ Concodrance with ToxCast data was given a "Concordnace Value" (CV) of 1, inconcordant and inconclusive results were given a value of zero
Efficiency is the percentage of distinct predictions. i.e. the percentage of predictions that are either "positive" or "negative" and not "inconclusive" or "OAD"

## Sheet: Tab. 6 Aromatase-ToxCast
Supplementary Table 6. Results and final call for aromatase inhibtion from ToxCast assays for each test chemical
Test chemical	ToxCast (Aromatase assays)	ToxCast (assays Comments)	Final "true" call (ToxCast)
Tamoxifen	2/27 positive		Positive
	TOX21_Aromatase_Inhibition
	TOX21_Aromatase_Inhibition_viability
4-tert-Octylphenol	2/2 positive		Inconclusive
	TOX21_Aromatase_Inhibition	Boarderline: less than 50% efficacy (31.35%)
	TOX21_Aromatase_Inhibition_viability
Mestanolone	0/2 positive		Negative
Daidzein	0/2 positive		Negative
Benzyl butyl phthalate	0/2 positive		Negative
Mono benzyl phthalate	0/2 positive		Negative
DEABA	0/2 positive		Negative
DBABA	0/2 positive		Negative
Isoeugenol	0/2 positive		Negative
Terephthalic acid	0/2 positive		Negative

## Sheet: Tab. 7 Aromatase predictivity
Supplementary Table 5. Result from individual aromatase in silico models for each chemical and the concordance with the overall call from ToxCast data (from Supplementary Table 4).
In silico model		Concordant with ToxCast?																				% Correct cf ToxCast#	% Efficiency
		Tamoxifen		4-TO		Mestanolone		Daidzein		BBP		MBP		DEABA		DBABA		Isoeugenol		Terephthalic acid
		Result	CV	Result	CV	Result	CV	Result	CV	Result	CV	Result	CV	Result	CV	Result	CV	Result	CV	Result	CV
Vega	Aromatase	negative*	0	negative	NA	positive*	0	negative	1	negative*	1	negative*	1	negative*	1	negative*	1	negative	1	negative*	1	77.7778	100
Admet Lab	Aromatase	positive	1	negative	NA	negative	1	inconclusive	NA	negative	1	negative	1	negative	1	negative	1	negative	1	negative	1	100	88.8889
ProToxII	Aromatase	positive	1	negative	NA	negative	1	positive	0	negative	1	negative	1	negative	1	negative	1	negative	1	negative	1	88.8889	100
admetSAR	Aromatase	positive	1	positive	NA	positive	0	positive	0	positive	0	positive	0	positive	0	positive	0	negative	1	negative	1	33.3333	100
Final call - in silico		Positive		Negative		Inconclusive		Positive		Negative		Negative		Negative		Negative		Negative		Negative
ToxCast result		Positive		Inconclusive		Negative		Negative		Negative		Negative		Negative		Negative		Negative		Negative
Rate inconclusive as positive (since this would trigger a follow up investigation)
OAD = Outside applicability domain of the model
* Indicates that the chemical was in the training set of the in silico model (no expeirmental data were used - only predicted values were used in the in silico model)
# 4-TO is not included in the calculation of performance since the ToxCast outcome was inconclusive for these chemicals
$ Concodrance with ToxCast data was given a "Concordnace Value" (CV) of 1, inconcordant and inconclusive results were given a value of zero
Efficiency is the percentage of distinct predictions. i.e. the percentage of predictions that are either "positive" or "negative" and not "inconclusive" or "OAD"

## Sheet: Tab. 8 Combined performance
Supplementary Table 8. Combined performance of models to predict both ER and AR effects.
	Model	ER	AR	ER+AR *		* The combined result is calculated by adding the % of correct calls, dividing by the number of targets (1 or 2) and multiplying by 100.
Endocine Disruptome	Antagonist	71	0	35.5
ADMET Lab	ER/AR	60	67	63.5
Opera	Antagonist	63	67	65		Gray = model not tested for ER or AR effect
Case Ultra	Antagonist	75	57	66
Derek	Derek	63	71	67
ADMET predictor	Binding	50	86	68
Vega	Binding	75		75
Case Ultra	Agonist	88	67	77.5
Endocine Disruptome	Agonist	57	100	78.5
Case Ultra	Binding	83		83
ADMET Lab	LBD	88	83	85.5
Vega	Activation	86	86	86
ProToxII	ER/AR	88	86	87
Opera	Agonist	75	100	87.5
Opera	Binding	100	80	90
ProToxII	LBD	100	86	93
Danish	Activation/Agonist	88	100	94
Danish	Antagonist		100	100
Danish	Binding	100	100	100
	Min	50	0	35.5
	Max	100	100	100
	Mean	78.3333	78.5882	79.0526
	Median	79	86	83
	No models	18	17	19
